# Supplementary material for: Tangled Evolutionary History: Genetically Divergent Taxa and Hybrids Characterise Lantana Invasions in Australia
Source: Evol Appl. 2026 May 20;19(5):e70251. doi: 10.1111/eva.70251 (PMC13239396; doi:10.1111/eva.70251)
Supplement: Supplementary file 4 — Table S7: eva70251‐sup‐0004‐TableS7@Table S7 agents in only one country.xlsx. [file EVA-19-e70251-s004.xlsx]

## Sheet: Sheet1
Natural enemy	Type	Life stages	Specificity	References	Biological control in	Notes
Aconophora compressa	Herbivore	Stems	not specific	Winston et al. 2025	Australia	Not specific, not recommended
Coelocephalapion camarae	Herbivore	Petioles	to species	Winston et al. 2025	South Africa	Australia is watching and considering
Cremastobombycia lantanella	Herbivore	Leaves	to species	Winston et al. 2025	USA (Hawai'i)	Not very damaging, little interest
Diastema tigris	Herbivore	Leaves	to species	Winston et al. 2025	Mauritius	Has been tried in several countries including Australia
Eutreta xanthochaeta	Herbivore	Stems	to species	Winston et al. 2025	USA (Hawai'i)	Australia has it in quarantine and plans to release if approved
Hammatoderus thoracicus	Herbivore	Stems	to species	Winston et al. 2025	USA (Hawai'i)	Has been tried here and did not establish
Longitarsus bethae	Herbivore	Roots, leaves	to species	Winston et al. 2025	South Africa	Australia is watching and considering
Notioplusia illustrata	Herbivore	Leaves	to species	Winston et al. 2025	Australia	Has been tried in other countries and did not establish
Octotoma championi	Herbivore	Leaves	to species	Winston et al. 2025	Australia	Has been tried in other countries and did not establish
Passalora lantanae var. lantanae	Pathogen	Leaves	to species	Winston et al. 2025	South Africa	We could consider but we have one pathogen established and another one soon to be approved for release
Phenacoccus parvus	Herbivore	Leaves, stems	not specific	Winston et al. 2025	Australia	It is a pest
Septoria sp.	Pathogen	Leaves	to species	Winston et al. 2025	USA (Hawai'i)	We could consider but we have one pathogen established and another one soon to be approved for release
Tmolus echion	Herbivore	Inflorescences	to species	Winston et al. 2025	USA (Hawai'i)	Not very damaging, little interest
Uroplata fulvopustulata	Herbivore	Leaves	to species	Winston et al. 2025	Australia	Has been tried in other countries and did not establish
